# Supplementary material for: Decade-long antiretroviral therapy in Uganda: Population-health outcomes from a national HIV treatment cohort, 2014–2024
Source: PLOS Glob Public Health. 2026 Mar 16;6(3):e0005906. doi: 10.1371/journal.pgph.0005906 (PMC12991256; doi:10.1371/journal.pgph.0005906)
Supplement: S1 Data — (XLSX) [file pgph.0005906.s001.xlsx]

## Sheet: Variable Dictionary
Variable name	Description	Type	Values / Coding	Notes
Client_ID	Unique de-identified participant identifier	String	Alphanumeric	Generated during de-identification
Health_Site	TASO clinic where participant received care	Categorical	11 TASO sites	Fixed list
Gender	Sex of participant	Categorical	Female; Male	Recorded at enrolment
Date_of_Birth	Date of birth	Date	YYYY-MM-DD	Used to derive age
Initiation_Age	Age at ART initiation (years)	Numeric	Continuous	Derived
Initiation_Age_Group	Age group at ART start	Categorical	0–1; 1–14; 15–19; 20–24; 25–44; 45–60; ≥60	WHO-aligned
Age_most_recent	Age at most recent record	Numeric	Continuous	Data-freeze 10 Dec 2024
RecentAge_Group	Age group at most recent record	Categorical	Same as above	Derived
ART_Start_Year	Year of ART initiation	Integer	2014–2024	Trend analysis
Baseline_CD4	CD4 count at ART initiation	Numeric	cells/µL	Closest to ART start
Recent_CD4	Most recent CD4 count	Numeric	cells/µL	Latest available
Baseline_WHO_Stage	WHO clinical stage at baseline	Categorical	I–IV; Unknown	As recorded
Current_WHO_Stage	WHO clinical stage at follow-up	Categorical	I–IV; Unknown	As recorded
Baseline_BMI	BMI at ART initiation	Numeric	kg/m²	Derived
Recent_BMI	BMI at most recent visit	Numeric	kg/m²	Derived
Adherence	ART adherence at most recent visit	Categorical	Good; Fair; Poor; Unknown	Self-report
Initial_VL	First viral load ≥6 months on ART	Numeric	copies/mL	Programme definition
Recent_VL	Most recent viral load	Numeric	copies/mL	Latest available
VL_Status	Viral suppression status	Binary	<1000 suppressed; ≥1000 non-suppressed	MoH Uganda
TB_Status	Tuberculosis programme status	Categorical	On treatment; Diagnosed; Presumptive; Completed; None	EMR field
Hypertension	Hypertension diagnosis	Binary	Yes; No	Self-reported/recorded
Diabetes	Diabetes mellitus diagnosis	Binary	Yes; No	Self-reported/recorded
Programme_Status	Programme outcome status	Categorical	Active; Deceased; LTFU; Transferred; Unknown	Routine monitoring
